# Supplementary material for: Serum Zinc and Long-Term Prognosis after Acute Traumatic Brain Injury with Intracranial Injury: A Multicenter Prospective Study
Source: J Clin Med. 2022 Nov 1;11(21):6496. doi: 10.3390/jcm11216496 (PMC9654715; doi:10.3390/jcm11216496)
Supplement: Supplementary file 1 [file jcm-11-06496-s001.zip]

Archive with 1 entries (1 files):
- jcm-1982437-supplementary.pdf
